# Supplementary material for: Association of Peripapillary Retinal Nerve Fibre Layer Thickness with Disability and MRI Findings in Multiple Sclerosis: A Retrospective Single-Centre Cohort Study
Source: Medicina (Kaunas). 2026 May 7;62(5):904. doi: 10.3390/medicina62050904 (PMC13208747; doi:10.3390/medicina62050904)
Supplement: Supplementary file 1 [file medicina-62-00904-s001.zip]

Archive with 1 entries (1 files):
- medicina-4224182-supplementary.pdf
